# Supplementary material for: Parent tRNA Modification Status Determines the Induction of Functional tRNA-Derived RNA by Respiratory Syncytial Virus Infection
Source: Viruses. 2022 Dec 24;15(1):57. doi: 10.3390/v15010057 (PMC9860972; doi:10.3390/v15010057)
Supplement: Supplementary file 1 [file viruses-15-00057-s001.zip]

Archive with 1 entries (1 files):
- viruses-2031706-supplementary.pdf
